# Supplementary material for: A recurrence‐predictive model based on eight genes and tumor mutational burden/microsatellite instability status in Stage II/III colorectal cancer
Source: Cancer Med. 2023 Dec 19;13(1):e6720. doi: 10.1002/cam4.6720 (PMC10807589; doi:10.1002/cam4.6720)
Supplement: Supplementary file 1 — Data S1: [file CAM4-13-e6720-s002.txt]

Patient ID	Group	G8	G8plus	Sex	Age	Smoking	Drinking	Stage	Clinical_risk	Location	Differentiation	RFS_status	RFS (month)	TMB	MSI
P1	R	Low	Low	Male	£¼65	Yes	Yes	IIIC	High	Right_colon	Poorly	1	17	3.1624	MSS
P2	NR	High	High	Male	£¼65	Yes	No	IIIA	Low	Left_colon	Moderately	0	64	21.5129	MSS
P3	R	Low	Low	Female	£¼65	No	No	IIA	Low	Left_colon	Moderately	1	11	12.7654	MSS
P4	NR	High	High	Female	£¼65	No	No	IIIC	High	Left_colon	Poorly	0	71	11.7548	MSS
P5	NR	High	High	Female	£¼65	No	No	IIIB	High	Right_colon	Moderately	0	61	5.0859	MSS
P6	R	Low	Low	Male	¡Ý65	No	No	IIIB	Low	Right_colon	Moderately	1	7	2.5963	MSS
P7	R	Low	Low	Female	¡Ý65	No	No	IIIB	Low	Right_colon	Poorly	1	6	3.8893	MSS
P8	NR	High	High	Female	£¼65	No	No	IIIB	High	Left_colon	Moderately	0	60	1.8845	MSS
P9	R	Low	Low	Male	£¼65	No	No	IIIB	High	Rectum	Poorly	1	15	2.1792	MSS
P10	NR	High	High	Male	¡Ý65	Yes	No	IIIB	High	Right_colon	Moderately	0	60	5.4312	MSS
P11	NR	High	High	Female	¡Ý65	No	No	IIIB	High	Left_colon	Poorly	1	60	11.6528	MSS
P12	R	Low	Low	Female	£¼65	No	No	IIIB	Low	Right_colon	Poorly	1	8	0.1196	MSS
P13	NR	High	High	Male	£¼65	No	No	IIIB	High	Right_colon	Poorly	0	66	3.165	MSS
P14	R	Low	Low	Female	£¼65	No	No	IIIB	High	Right_colon	Poorly	1	7	1.5254	MSS
P15	NR	High	High	Female	£¼65	No	No	IIIB	High	Left_colon	Moderately	0	91	17.6449	MSS
P16	NR	High	High	Male	£¼65	Yes	Yes	IIIB	Low	Left_colon	Moderately	0	76	4.7871	MSS
P17	NR	High	High	Male	¡Ý65	No	No	IIIB	High	Right_colon	Moderately	0	67	4.2397	MSS
P18	R	Low	Low	Male	£¼65	No	No	IIIB	High	Right_colon	Poorly	1	6	26.036	MSS
P19	NR	High	High	Male	¡Ý65	No	No	IIIB	Low	Left_colon	Well	0	60	7.5818	MSI-H
P20	NR	High	High	Male	£¼65	No	No	IIIB	High	Right_colon	Well	1	60	11.6115	MSS
P21	R	Low	Low	Female	¡Ý65	No	No	IIIC	High	Left_colon	Poorly	1	12	4.2222	MSS
P22	NR	High	High	Male	£¼65	No	No	IIIC	High	Left_colon	Moderately	1	91	6.2731	MSS
P23	R	Low	Low	Female	¡Ý65	No	No	IIIB	High	Right_colon	Moderately	1	15	5.297	MSS
P24	NR	High	High	Male	£¼65	Yes	Yes	IIIB	High	Left_colon	Moderately	0	63	239.9253	MSI-H
P25	NR	High	High	Male	£¼65	Yes	No	IIIB	Low	Left_colon	Moderately	1	91	111.6722	MSS
P26	R	Low	Low	Male	£¼65	No	No	IIIB	Low	Left_colon	Moderately	1	16	5.7084	MSI-H
P27	R	Low	Low	Female	£¼65	No	No	IIIB	Low	Right_colon	Moderately	1	16	4.3064	MSS
P28	NR	High	High	Female	£¼65	No	No	IIIB	High	Right_colon	Moderately	1	62	5.0576	MSS
P29	R	Low	Low	Male	¡Ý65	Yes	No	IIIB	High	Left_colon	Well	1	3	5.4057	MSS
P30	NR	High	High	Male	£¼65	No	No	IIIB	Low	Rectum	Moderately	0	67	149.1464	MSS
P31	NR	High	High	Male	¡Ý65	No	No	IIIB	High	Rectum	Moderately	0	82	2.2091	MSS
P32	R	Low	Low	Female	£¼65	No	No	IIIB	High	Right_colon	Moderately	1	9	3.1692	MSS
P33	R	High	Low	Male	£¼65	Yes	No	IIIC	High	Right_colon	Moderately	1	18	149.9825	MSS
P34	NR	High	High	Male	£¼65	No	No	IIIB	High	Left_colon	Moderately	1	62	3.5255	MSS
P35	R	Low	Low	Female	£¼65	No	No	IIIB	Low	Left_colon	Moderately	1	11	3.0824	MSS
P36	NR	High	High	Female	¡Ý65	No	No	IIIB	High	Left_colon	Moderately	1	87	41.7636	MSS
P37	R	Low	Low	Male	£¼65	No	Yes	IIIB	Low	Rectum	Moderately	1	16	2.6278	MSS
P38	R	Low	Low	Female	£¼65	No	No	IIIB	High	Right_colon	Poorly	1	3	1.9475	MSS
P39	NR	High	High	Male	£¼65	Yes	Yes	IIIB	Low	Left_colon	Moderately	0	60	4.2718	MSS
P40	R	High	High	Male	£¼65	No	No	IIIB	Low	Right_colon	Poorly	1	9	32.2466	MSS
P41	R	Low	Low	Male	¡Ý65	No	Yes	IIIC	High	Right_colon	Poorly	1	6	8.6827	MSS
P42	R	Low	Low	Female	£¼65	No	No	IIIC	High	Right_colon	Well	1	7	2.6635	MSS
P43	NR	High	High	Female	£¼65	No	No	IIIB	High	Left_colon	Moderately	0	61	5.5697	MSS
P44	R	Low	Low	Male	£¼65	No	No	IIIB	Low	Left_colon	Moderately	1	15	6.009	MSS
P45	NR	High	High	Female	£¼65	No	No	IIIB	High	Right_colon	Well	1	62	5.6865	MSS
P46	NR	High	High	Female	¡Ý65	No	No	IIIB	Low	Left_colon	Moderately	0	63	23.5199	MSI-H
P47	R	Low	Low	Male	¡Ý65	Yes	Yes	IIA	Low	Left_colon	Moderately	1	14	2.4167	MSS
